# Supplementary material for: Gli1+ Cells Exhibit Clonogenicity and Slow-Cycling Features at the Temporomandibular Joint (TMJ) Enthesis–Condyle Interface
Source: Int J Mol Sci. 2026 Apr 7;27(7):3324. doi: 10.3390/ijms27073324 (PMC13073872; doi:10.3390/ijms27073324)
Supplement: Supplementary file 1 [file ijms-27-03324-s001.zip]

Archive with 1 entries (1 files):
- ijms-4077086-supplementary.pdf
